# Supplementary material for: Succession of the turkey gastrointestinal bacterial microbiome related to weight gain
Source: PeerJ. 2013 Dec 23;1:e237. doi: 10.7717/peerj.237 (PMC3883494; doi:10.7717/peerj.237)
Supplement: Table S4 — List was calculated for OTUs occurring in 100% of the samples for a given timepoint. [file peerj-01-237-s010.xlsx]

## Sheet: Sheet1
Week 1	Closest taxonomic hit	Percent across samples
denovo2991	Lactobacillus acidophilus/crispatus/helveticus	11.8
denovo5684	Enterococcus	2.36
denovo9538	Roseburia	1.67
denovo170	Blautia	0.85
Week 2	Closest taxonomic hit	Percent across samples
denovo2991	Lactobacillus acidophilus/crispatus/helveticus	11.8
denovo9538	Roseburia	1.67
denovo170	Blautia	0.85
denovo3505	Streptophyta	0.33
Week 3	Closest taxonomic hit	Percent across samples
denovo9655	Lactobacillus salivarius	26.4
denovo2991	Lactobacillus acidophilus/crispatus/helveticus	11.8
denovo2305	Lactobacillus aviarius	10
denovo9105	Lactobacillus reuteri/vaginalis	5.66
denovo9538	Roseburia	1.67
denovo5588	Bifidobacterium	1.43
denovo3505	Streptophyta	0.33
Week 4	Closest taxonomic hit	Percent across samples
denovo9655	Lactobacillus salivarius	26.4
denovo2991	Lactobacillus acidophilus/crispatus/helveticus	11.8
denovo2305	Lactobacillus aviarius	10
denovo822	Lactobacillus johnsonii	7.86
denovo9105	Lactobacillus reuteri/vaginalis	5.66
denovo9538	Roseburia	1.67
denovo5588	Bifidobacterium	1.43
denovo80	Corynebacterium	1.27
denovo170	Blautia	0.85
denovo1341	Staphylococcus	0.49
denovo3505	Streptophyta	0.33
denovo8130	Lachnospiraceae family	0.23
denovo10001	Lachnospiracea_incertae_sedis	0.14
denovo3906	Streptomyces	0.11
Week 5	Closest taxonomic hit	Percent across samples
denovo9655	Lactobacillus salivarius	26.4
denovo2991	Lactobacillus acidophilus/crispatus/helveticus	11.8
denovo2305	Lactobacillus aviarius	10
denovo822	Lactobacillus johnsonii	7.86
denovo5901	Clostridium XI	6
denovo9105	Lactobacillus reuteri/vaginalis	5.66
denovo6313	Candidatus Arthromitus	4.87
denovo9538	Roseburia	1.67
denovo5588	Bifidobacterium	1.43
denovo4566	Lactobacillus ingluviei	1.37
denovo3504	Unclassified bacteria	1.22
denovo170	Blautia	0.85
denovo9565	Flavonifractor	0.65
denovo2992	Faecalibacterium	0.63
denovo9938	Gemmiger	0.28
denovo8130	Lachnospiraceae family	0.23
denovo5312	Ruminococcaceae	0.2
denovo10001	Lachnospiracea_incertae_sedis	0.14
denovo6985	Butyricicoccus	0.11
denovo9497	Streptococcus	0.09
denovo7112	Ruminococcaceae	0.08
denovo3137	Coprobacillaceae	0.07
denovo8101	Unclassified bacteria	0.06
denovo4376	Clostridiales	0.02
Week 6	Closest taxonomic hit	Percent across samples
denovo9655	Lactobacillus salivarius	26.4
denovo2991	Lactobacillus acidophilus/crispatus/helveticus	11.8
denovo2305	Lactobacillus aviarius	10
denovo822	Lactobacillus johnsonii	7.86
denovo5901	Clostridium XI	6
denovo9105	Lactobacillus reuteri/vaginalis	5.66
denovo6313	Candidatus Arthromitus	4.87
denovo5684	Enterococcus	2.36
denovo9538	Roseburia	1.67
denovo5588	Bifidobacterium	1.43
denovo4566	Lactobacillus ingluviei	1.37
denovo80	Corynebacterium	1.27
denovo3504	Unclassified bacteria	1.22
denovo170	Blautia	0.85
denovo2992	Faecalibacterium	0.63
denovo1341	Staphylococcus	0.49
denovo1014	Megamonas	0.39
denovo3505	Streptophyta	0.33
denovo9357	Staphylococcus	0.31
denovo9938	Gemmiger	0.28
denovo8130	Lachnospiraceae family	0.23
denovo5312	Ruminococcaceae	0.2
denovo7813	Subdoligranulum	0.2
denovo6985	Butyricicoccus	0.11
denovo3390	Ruminococcaceae	0.04
denovo3475	Lactobacillus salivarius	0.03
Week 7	Closest taxonomic hit	Percent across samples
denovo9655	Lactobacillus salivarius	26.4
denovo2991	Lactobacillus acidophilus/crispatus/helveticus	11.8
denovo2305	Lactobacillus aviarius	10
denovo822	Lactobacillus johnsonii	7.86
denovo5901	Clostridium XI	6
denovo9105	Lactobacillus reuteri/vaginalis	5.66
denovo6313	Candidatus Arthromitus	4.87
denovo5684	Enterococcus	2.36
denovo9538	Roseburia	1.67
denovo5588	Bifidobacterium	1.43
denovo4566	Lactobacillus ingluviei	1.37
denovo80	Corynebacterium	1.27
denovo3504	Unclassified bacteria	1.22
denovo170	Blautia	0.85
denovo1341	Staphylococcus	0.49
denovo3505	Streptophyta	0.33
denovo9357	Staphylococcus	0.31
denovo7813	Subdoligranulum	0.2
denovo724	Lactobacillus	0.16
denovo10001	Lachnospiracea_incertae_sedis	0.14
denovo3906	Streptomyces	0.11
denovo730	Nosocomiicoccus	0.1
denovo9497	Streptococcus	0.09
denovo727	Yaniella	0.08
denovo467	Lactobacillaceae	0.06
denovo612	Lactobacillaceae	0.06
denovo109	Lactobacillus	0.05
denovo3475	Lactobacillus salivarius	0.03
Week 8	Closest taxonomic hit	Percent across samples
denovo9655	Lactobacillus salivarius	26.4
denovo2991	Lactobacillus acidophilus/crispatus/helveticus	11.8
denovo2305	Lactobacillus aviarius	10
denovo822	Lactobacillus johnsonii	7.86
denovo5901	Clostridium XI	6
denovo9105	Lactobacillus reuteri/vaginalis	5.66
denovo6313	Candidatus Arthromitus	4.87
denovo5684	Enterococcus	2.36
denovo9538	Roseburia	1.67
denovo5588	Bifidobacterium	1.43
denovo4566	Lactobacillus ingluviei	1.37
denovo80	Corynebacterium	1.27
denovo3504	Unclassified bacteria	1.22
denovo170	Blautia	0.85
denovo9565	Flavonifractor	0.65
denovo2992	Faecalibacterium	0.63
denovo1341	Staphylococcus	0.49
denovo1014	Megamonas	0.39
denovo3505	Streptophyta	0.33
denovo9357	Staphylococcus	0.31
denovo9938	Gemmiger	0.28
denovo8130	Lachnospiraceae family	0.23
denovo3906	Streptomyces	0.11
denovo727	Yaniella	0.08
denovo7112	Ruminococcaceae	0.08
denovo3137	Coprobacillaceae	0.07
denovo612	Lactobacillaceae	0.06
denovo4376	Clostridiales	0.02
Week 9	Closest taxonomic hit	Percent across samples
denovo9655	Lactobacillus salivarius	26.4
denovo2991	Lactobacillus acidophilus/crispatus/helveticus	11.8
denovo2305	Lactobacillus aviarius	10
denovo822	Lactobacillus johnsonii	7.86
denovo5901	Clostridium XI	6
denovo9105	Lactobacillus reuteri/vaginalis	5.66
denovo5684	Enterococcus	2.36
denovo9538	Roseburia	1.67
denovo5588	Bifidobacterium	1.43
denovo4566	Lactobacillus ingluviei	1.37
denovo80	Corynebacterium	1.27
denovo3504	Unclassified bacteria	1.22
denovo170	Blautia	0.85
denovo2992	Faecalibacterium	0.63
denovo1341	Staphylococcus	0.49
denovo1014	Megamonas	0.39
denovo9357	Staphylococcus	0.31
denovo9938	Gemmiger	0.28
denovo8130	Lachnospiraceae family	0.23
denovo5312	Ruminococcaceae	0.2
denovo7813	Subdoligranulum	0.2
denovo724	Lactobacillus	0.16
denovo10001	Lachnospiracea_incertae_sedis	0.14
denovo3906	Streptomyces	0.11
denovo6985	Butyricicoccus	0.11
denovo730	Nosocomiicoccus	0.1
denovo9497	Streptococcus	0.09
denovo727	Yaniella	0.08
denovo7112	Ruminococcaceae	0.08
denovo3137	Coprobacillaceae	0.07
denovo467	Lactobacillaceae	0.06
denovo612	Lactobacillaceae	0.06
Week 10	Closest taxonomic hit	Percent across samples
denovo9655	Lactobacillus salivarius	26.4
denovo2991	Lactobacillus acidophilus/crispatus/helveticus	11.8
denovo2305	Lactobacillus aviarius	10
denovo822	Lactobacillus johnsonii	7.86
denovo5901	Clostridium XI	6
denovo9105	Lactobacillus reuteri/vaginalis	5.66
denovo6313	Candidatus Arthromitus	4.87
denovo5684	Enterococcus	2.36
denovo9538	Roseburia	1.67
denovo5588	Bifidobacterium	1.43
denovo4566	Lactobacillus ingluviei	1.37
denovo80	Corynebacterium	1.27
denovo170	Blautia	0.85
denovo2992	Faecalibacterium	0.63
denovo3505	Streptophyta	0.33
denovo9357	Staphylococcus	0.31
denovo9938	Gemmiger	0.28
denovo8130	Lachnospiraceae family	0.23
denovo5312	Ruminococcaceae	0.2
denovo7813	Subdoligranulum	0.2
denovo724	Lactobacillus	0.16
denovo10001	Lachnospiracea_incertae_sedis	0.14
denovo6985	Butyricicoccus	0.11
denovo7112	Ruminococcaceae	0.08
denovo467	Lactobacillaceae	0.06
denovo612	Lactobacillaceae	0.06
denovo8101	Unclassified bacteria	0.06
denovo109	Lactobacillus	0.05
denovo3475	Lactobacillus salivarius	0.03
Week 11	Closest taxonomic hit	Percent across samples
denovo9655	Lactobacillus salivarius	26.4
denovo2991	Lactobacillus acidophilus/crispatus/helveticus	11.8
denovo2305	Lactobacillus aviarius	10
denovo822	Lactobacillus johnsonii	7.86
denovo5901	Clostridium XI	6
denovo9105	Lactobacillus reuteri/vaginalis	5.66
denovo6313	Candidatus Arthromitus	4.87
denovo4566	Lactobacillus ingluviei	1.37
denovo80	Corynebacterium	1.27
denovo170	Blautia	0.85
denovo3505	Streptophyta	0.33
denovo9357	Staphylococcus	0.31
denovo724	Lactobacillus	0.16
denovo730	Nosocomiicoccus	0.1
denovo9497	Streptococcus	0.09
denovo467	Lactobacillaceae	0.06
denovo612	Lactobacillaceae	0.06
denovo3475	Lactobacillus salivarius	0.03
Week 12	Closest taxonomic hit	Percent across samples
denovo9655	Lactobacillus salivarius	26.4
denovo2991	Lactobacillus acidophilus/crispatus/helveticus	11.8
denovo2305	Lactobacillus aviarius	10
denovo822	Lactobacillus johnsonii	7.86
denovo5901	Clostridium XI	6
denovo9105	Lactobacillus reuteri/vaginalis	5.66
denovo5684	Enterococcus	2.36
denovo9538	Roseburia	1.67
denovo4566	Lactobacillus ingluviei	1.37
denovo80	Corynebacterium	1.27
denovo170	Blautia	0.85
denovo2992	Faecalibacterium	0.63
denovo1341	Staphylococcus	0.49
denovo3505	Streptophyta	0.33
denovo9357	Staphylococcus	0.31
denovo9938	Gemmiger	0.28
denovo8130	Lachnospiraceae family	0.23
denovo5312	Ruminococcaceae	0.2
denovo3906	Streptomyces	0.11
denovo730	Nosocomiicoccus	0.1
denovo9497	Streptococcus	0.09
denovo727	Yaniella	0.08
denovo612	Lactobacillaceae	0.06
denovo3390	Ruminococcaceae	0.04
denovo4376	Clostridiales	0.02
